# Supplementary material for: Using Reinforcement Learning to Develop a Novel Gait for a Bio-Robotic California Sea Lion
Source: Biomimetics (Basel). 2024 Aug 30;9(9):522. doi: 10.3390/biomimetics9090522 (PMC11430792; doi:10.3390/biomimetics9090522)
Supplement: Supplementary file 1 [file biomimetics-09-00522-s001.zip]

Archive with 2 entries (1 files):
- biomimetics-3038403-supplementary/
- biomimetics-3038403-supplementary/SupplementrayVideoDragoEtAl.mp4
